# Supplementary material for: Training and External Validation of a Predict Nomogram for Type 2 Diabetic Peripheral Neuropathy
Source: Diagnostics (Basel). 2023 Mar 27;13(7):1265. doi: 10.3390/diagnostics13071265 (PMC10093299; doi:10.3390/diagnostics13071265)
Supplement: Supplementary file 1 [file diagnostics-13-01265-s001.zip]

Archive with 1 entries (1 files):
- diagnostics-2282715-supplementary.pdf
